# Supplementary material for: The lysolipid transporter Mfsd2a regulates lipogenesis in the developing brain
Source: PLoS Biol. 2018 Aug 3;16(8):e2006443. doi: 10.1371/journal.pbio.2006443 (PMC6093704; doi:10.1371/journal.pbio.2006443)
Supplement: S1 Table — This table provides a list of reagents and resources used in this manuscript. (XLSX) [file pbio.2006443.s001.xlsx]

## Sheet: Sheet1
REAGENT or RESOURCE	SOURCE	IDENTIFIER
Antibodies
Rabbit monoclonal anti-Scd1	Cell Signaling Technology	Cat# 2794
Mouse monoclonal anti-Glut1	Abcam	Cat# ab40084
Rabbit polyclonal anti-Mfsd2a	In-house	N/A
Rabbit monoclonal anti-Srebp-1	Merck Millipore	Cat# MABS1987
Rabbit monoclonal anti-Srebp-2	Merck Millipore	Cat# MABS1988
Mouse monoclonal anti-beta actin	Sigma	Cat# A2228
Rabbit polyclonal anti-CDP (Cux1)	Santa Cruz	Cat# sc-13024
Rabbit polyclonal anti-Tbr1	Abcam	Cat# ab31940
Rat monoclonal anti-Ctip2	Abcam	Cat# ab18465
Mouse monoclonal anti-Nes	Abcam	Cat# ab6142
IRDye 800CW Goat anti-Rabbit IgG (H + L), 0.1 mg	LI-COR	Cat# 925-32211
IRDye 680LT Donkey anti-Mouse IgG (H + L), 0.1 mg	LI-COR	Cat# 925-68022
Goat anti-Mouse IgG (H+L) Highly Cross-Adsorbed Secondary Antibody, Alexa Fluor Plus 488	ThermoFisher Scientific	Cat# 32723
Goat anti-Rabbit IgG (H+L) Highly Cross-Adsorbed Secondary Antibody, Alexa Fluor Plus 555	ThermoFisher Scientific	Cat# 32732
Bacterial and Virus Strains
Adenovirus VQAd LSL Mfsd2a	ViraQuest, Inc	N/A
Adenovirus VQAd LSL Mfsd2a-D96A	ViraQuest, Inc	N/A
Biological Samples
Frozen cerebrums from mice (strain details indicated below)	This paper	N/A
2aECKO, 2aiECKO and 2afl/fl brain blocks	This paper	N/A
2aKO and WT brain blocks	This paper	N/A
Chemicals, Peptides, and Recombinant Proteins
Hoechst 33342, Trihydrochloride, Trihydrate	Thermo Fisher Scientific	Cat#H3570
4-Hydroxytamoxifen	Sigma Aldrich	Cat#H7904-25MG
Human recombinant EGF	Stemcell Technologies	Cat# 78006.1
Human recombinant bFGF	Stemcell Technologies	Cat# 78003.2
22:6 PC (cis) in chloroform	Avanti Polar Lipids	Cat# 850400C
20:4 PC (cis) in chloroform	Avanti Polar Lipids	Cat# 850397C
18:3 PC (cis) in chloroform	Avanti Polar Lipids	Cat# 850395C
18:2 PC (cis) in chloroform	Avanti Polar Lipids	Cat# 850385C
18:1 PC (cis) in chloroform	Avanti Polar Lipids	Cat# 850375C
Triethylamine	Sigma Aldrich	Cat# 471283
Bovine serum albumin	Sigma Aldrich	Cat# A7030
DHA	Nu-Check Prep, Inc.	Cat# U-84A
GSK2033	Tocris Bioscience	Cat# 5694
T0901317	Sigma Aldrich	Cat# T2320
Mevastatin	Sigma Aldrich	Cat# M2537-5MG
(RS)-Mevalonic acid lithium salt	Sigma Aldrich	Cat# 90469-10MG
25-Hydroxycholesterol	Sigma Aldrich	Cat# H1015-10MG
Cholesterol	Sigma Aldrich	Cat# C8667-5G
Aprotinin	Sigma Aldrich	Cat# 10981532001
Calpain Inhibitor I (ALLN)	Sigma Aldrich	Cat# A6185
Leupeptin	Sigma Aldrich	Cat# L5793
Pefabloc	Sigma Aldrich	Cat# 76307
Pepstatin A	Sigma Aldrich	Cat# P5318
Digitonin	Wako	Cat# 043-21376
Petroleum Ether	Merck	Cat# 1.10769.1000
Lipofectamine LTX Reagent with PLUS Reagent	Thermo Fisher Scientific	15338100
Tissue-Tek O.C.T. Compound	VWR	Cat# 25608-930
FluorSave Reagent	Merck	Cat# 345789-20MLCN
Lysophosphatidylcholine, L-a-1-docosahexaenoyl [1-14C] 0.37MBq	American Radiolabeled Chemicals, Inc	Cat# ARC3761
Acetic acid [2-14C] sodium salt	American Radiolabeled Chemicals, Inc	Cat# ARC 0158B
Lipase acrylic resin from Candida Antarctica (Novozyme 435)	Sigma Aldrich	Cat# L4777
TLC Silica gel 60	Merck	Cat# 05721
DPX	Sigma Aldrich	Cat# 44581
Critical Commercial Assays
RNeasy Mini Kit	Qiagen	Cat# 74106
Dual-Luciferase Reporter Assay System	Promega	Cat# E1980
nCounter gene expression assay	Nanostring Technologies	Customized CodeSet
NE-PER Nuclear and Cytoplasmic Extraction Kit	ThermoFisher Scientific	Cat# 78833
iScript cDNA Synthesis Kit	Bio-Rad Laboratories, Inc	Cat# 1708891
SensiFAST SYBR Hi-Rox Kit	Bioline Reagents Ltd	Cat# BIO-92020
FD Rapid GolgiStain Kit	FD Neurotechnologies, Inc	Cat# PK401
Deposited Data
Raw data	This paper	https://data.mendeley.com/datasets/xf2k47hfbs/draft?a=1e5deac7-4cb9-463d-92f3-79f825998386
Experimental Models: Cell Lines
Mouse: Neural stem/progenitor cells	This paper	N/A
Experimental Models: Organisms/Strains
Mouse: Mfsd2a whole-body KO (2aKO)	Berger et al. 2012 [1]	N/A
Mouse: Mfsd2aflox/flox	Wong et al. 2016 [2]	N/A
Mouse: Mfsd2a endothelial-specific knockout (2aECKO)	Wong et al. 2016 [2]	N/A
Mouse: Tamoxifen-inducible endothelial-specific knockout mice (2aiECKO)	This paper	N/A
Mouse: Cdh5-cre/ERT2 driver (C57BL/6-Tg(Cdh5-cre/ERT2)1Rha)	Prof Manvendra Singh, Duke-NUS Medical School	Sörensen, Blood 2009 [3]
Mouse: Mfsd2a neural stem/progenitor cells knockout (2aNKO)	This paper	N/A
Mouse: Nestin-cre driver (B6.Cg-Tg(Nes-cre)1Kln/J	The Jackson Laboratory	JAX: 003771
Oligonucleotides
Srebp-1a Forward: 5’ GGCCGAGATGTGCGAACT 3’	Yang et al. 2001 [4]	N/A
Srebp-1a Reverse: 5’ TTGTTGATGAGCTGGAGCATGT 3’	Yang et al. 2001 [4]	N/A
Srebp-1c Forward: 5’ GGAGCCATGGATTGCACATT 3’	Yang et al. 2001 [4]	N/A
Srebp-1c Reverse: 5’ GGCCCGGGAAGTCACTGT 3’	Yang et al. 2001 [4]	N/A
Recombinant DNA
pSynSRE-T-Luc plasmid	Addgene	Plasmid# 60444
pRL-TK Renilla Luciferase Control Vector	Promega	Cat#E2241
Software and Algorithms
Graphpad Prism 7	Graphpad Software	N/A
ImageJ	https://imagej.nih.gov/ij/	N/A
LI-COR Odyssey Software	LI-COR	N/A
nCounter Analysis Software 3.0	Nanostring Technologies	N/A
Fiji	https://imagej.net/Fiji	N/A
StackReg plugin	Fiji	N/A
Simple Neurite Tracing Plugin	Fiji	N/A
Neuron Studio	CNIC, Mount Sinai School of Medicine	N/A
1. Berger JH, Charron MJ, Silver DL. Major facilitator superfamily domain-containing protein 2a (MFSD2A) has roles in body growth, motor function, and lipid metabolism. PLoS One. 2012;7(11):e50629. Epub 2012/12/05. doi: 10.1371/journal.pone.0050629. PubMed PMID: 23209793; PubMed Central PMCID: PMCPMC3510178.
2. Wong BH, Chan JP, Cazenave-Gassiot A, Poh RW, Foo JC, Galam DL, et al. Mfsd2a Is a Transporter for the Essential omega-3 Fatty Acid Docosahexaenoic Acid (DHA) in Eye and Is Important for Photoreceptor Cell Development. J Biol Chem. 2016;291(20):10501-14. doi: 10.1074/jbc.M116.721340. PubMed PMID: 27008858; PubMed Central PMCID: PMCPMC4865901
3. Sorensen I, Adams RH, Gossler A. DLL1-mediated Notch activation regulates endothelial identity in mouse fetal arteries. Blood. 2009;113(22):5680-8. Epub 2009/01/16. doi: 10.1182/blood-2008-08-174508. PubMed PMID: 19144989.
4. Yang J, Goldstein JL, Hammer RE, Moon YA, Brown MS, Horton JD. Decreased lipid synthesis in livers of mice with disrupted Site-1 protease gene. Proc Natl Acad Sci U S A. 2001;98(24):13607-12. doi: 10.1073/pnas.201524598. PubMed PMID: 11717426; PubMed Central PMCID: PMCPMC61088.
