# Supplementary material for: The lysolipid transporter Mfsd2a regulates lipogenesis in the developing brain
Source: PLoS Biol. 2018 Aug 3;16(8):e2006443. doi: 10.1371/journal.pbio.2006443 (PMC6093704; doi:10.1371/journal.pbio.2006443)
Supplement: S1 Data — This file contains numerical data that were used to generate figures in this manuscript. (XLSX) [file pbio.2006443.s002.xlsx]

## Sheet: Fig 1a
Brain weights of 8 week old 2aECKO relative to 2afl/fl mice
2afl/fl(mg)	2aECKO (mg)
450	325
450	340
500	310
520	410
Unpaired T-test 2afl/fl vs 2aECKO: p = 0.0033

## Sheet: Fig 1c
Brain weights of 8 week old 2aiECKO relative to 2afl/fl mice
2afl/fl(g)	2aiECKO (g)
370	215
370	237
400	349
360	320
360	205
380	200
380	320
380
Unpaired T-test 2afl/fl vs 2aiECKO: p = 0.0003

## Sheet: Fig 1f
Sholl Analysis of hippocampal neurons of p21 WT and 2aKO, 4 week old 2afl/fl and 2aiECKO
	WT		2aKO		Unpaired T-test WT vs 2aKO	2afl/fl		2aiECKO		Unpaired T-test 2afl/fl vs 2aECKO
Distance from Soma (µm)	Mean	SEM	Mean	SEM		Mean	SEM	Mean	SEM
0	1.063	0.03	1.38835	0.0572766	0.0372989	2.32258	0.0992742	2	0.0956199	0.144126
10	4.391	0.248	4.62136	0.162151	0.518262	4.55914	0.154761	4.39773	0.196986	0.585388
20	7.719	0.353	6.35922	0.220263	0.0822459	7.72043	0.271941	7.21591	0.354273	0.375879
30	10.25	0.439	6.49515	0.307862	0.0197884	11.0107	0.392929	8.20454	0.428284	0.0403221
40	11.36	0.589	5.68932	0.296893	0.0132611	12.215	0.518893	8.78409	0.52009	0.0429213
50	11.53	0.674	4.31372	0.310303	0.0104078	12.914	0.65861	7.69318	0.555291	0.0261631
60	11.91	0.765	2.84091	0.252928	0.00780089	11.871	0.667524	6.26136	0.534713	0.0224659
70	10.66	0.688	2.32432	0.218632	0.00741692	10.1505	0.593708	4.80682	0.425745	0.0181834
80	9.016	0.652	1.88136	0.158685	0.00873025	8.25806	0.544191	3.64706	0.310284	0.0179612
90	7.438	0.561	1.80435	0.177529	0.0107339	6.09677	0.454849	2.93671	0.23651	0.0253238
100	5.672	0.47	2.02703	0.303845	0.0227734	4.67742	0.34668	2.46269	0.205453	0.03155
110	4.476	0.413	1.57692	0.21607	0.0248885	3.71429	0.294137	1.91667	0.152737	0.0323522
120	3.881	0.379	1.58824	0.258087	0.037746	3.05618	0.243065	1.67347	0.183011	0.0451649
130	3.382	0.321	1.58333	0.35799	0.0646139	2.66667	0.197033	1.475	0.151858	0.0409211
140	2.647	0.241	1.875	0.580563	0.344314	2.47436	0.186744	1.25	0.0731925	0.025803
150	2.125	0.197	3	0.83666	0.415789	2.02703	0.143955	1.25	0.0902894	0.0446464
160	1.8	0.192	2.75	0.853913	0.391146	1.74603	0.127941	1.35	0.131289	0.163328
170	1.842	0.205	2.25	0.629153	0.600342	1.64706	0.118234	1.42857	0.172706	0.406121
180	1.75	0.23	3.5	1.5	0.368042	1.65909	0.162379	1.66667	0.432283	0.9884
190	1.483	0.183	3.5	1.5	0.313615	1.67647	0.205627	1.625	0.323899	0.90556
200	1.619	0.244	2.5	0.5	0.254148	1.59259	0.19436	1.5	0.341565	0.835663
210	1.588	0.243	1.5	0.5	0.888763	1.48	0.16452	1.25	0.25	0.522523
220	1.7	0.213				1.42105	0.158866	1.33333	0.333333	0.834341
230	1.286	0.184				1.46667	0.236375	1.33333	0.333333	0.775185
240	1	0				1.69231	0.286102	1	0	0.136635
250	1					2	0.426401	1
260	1					3	0.856349
270						2	0.632455
280						2.25	0.75
290						1.33333	0.333333
300						1.5	0.5

## Sheet: Fig 1g
Total dendrite length per hippocampal neuron of p21 WT and 2aKO, 4 week old 2afl/fl and 2aiECKO
WT	2aKO	2afl/fl	2aiECKO
1905.17	487.903	1045.02	1333.58		Unpaired T-test WT vs 2aKO: p < 0.0001
611.701	297.454	1002	674.748		Unpaired T-test 2afl/fl vs 2aECKO: p < 0.0001
2286.54	332.487	595.346	1163.1
2122.34	276.822	718.694	555.299
2484.14	385.411	552.369	597.417
1526.57	427.301	737.252	305.739
2265.83	483.921	609.881	526.608
1424.97	512.02	787.639	566.325
557.835	395.482	665.994	1183.35
847.616	390.097	639.615	1148.02
1889.46	404.12	1924.02	689.047
1679.93	474.171	1149.24	1076.63
1269.74	337.099	865.225	550.718
951.243	508.578	2732.96	831.484
2070.26	406.286	993.617	707.175
1826.23	185.474	1058.34	351.493
2077.13	190.982	1991.39	1002.26
898.155	413.286	1705.4	655.796
1030.47	915.725	1051.45	767.864
711.062	975.538	1614.49	398.413
1400.18	211.796	1251.26	515.936
1753.26	197.492	755.902	441.13
1618.71	427.509	2898.94	463.536
1023.21	749.137	1720.97	412.101
953.34	252.728	1753.47	402.312
1320.44	721.431	1016.92	757.864
1078.33	428.998	1816.67	725.682
846.49	485.574	975.788	799.887
1276.7	333.851	1167.41	628.916
1510.49	469.005	1600.39	277.832
1584.79	419.221	1367.44	679.454
2559.31	365.644	740.466	878.35
832.516	522.347	1808.67	1310.23
976.282	363.357	1317.21	905.627
985.917	205.476	781.19	738.061
520.595	459.937	1942.11	932.013
575.78	268.994	1577.85	1315.18
1582.09	221.907	1219.92	1634.76
1052.85	542.88	1156.41	744.316
1583.47	475.811	2193.92	736.87
2192.55	533.281	1325.22	1327.15
1612.41	746.977	1553.05	662.402
1194.55	765.704	771.167	813.017
2605.96	639.615	847.063	884.431
1688.41	811.948	1498.29	774.231
775.752	856.637	2568.74	292.366
1507.46	339.555	1221.86	1453.82
2263.78	470.5	2110.8	543.639
2195.82	261.832	1545.47	844.43
1799.79	520.814	1573.01	452.913
1938.25	250.513	1498.79	461.762
1243.57	419.147	2009.65	1084.68
	371.682	2451.25	317.035
	315.226	1687.77	973.104
	654.242	1629.21	630.97
	942.905	2934.49	322.027
	621.858	2220.78	517.336
	274.062	2263.89	434.281
	500.9	1724.49	691.676
	731.347	1836.82	270.106
	577.081	1184.98	1490.21
	383.677	1184.6	1445.48
	629.043	2040.11	527.706
	637.256	1898.57	584.83
	220.381	2509.44	1071.78
	230.419	1529.16	1144
	228.895	1614.22	1819.17
	488.135	844.584	735.804
	418.15	1118.55	652.566
	691.065	1629.66	466.097
	414.569	1458.94	328.804
	453.637	2457.77	245.573
	894.726	1810.69	1260.17
	469.148	687.744	974.218
	334.317	920.324	1217.24
	566.464	945.603	1043.99
	933.258	1652.86	701.71
	271.38	2169.86	543.606
	232.143	993.847	1084.68
	351.565	2204.82	1488.7
	291.655	1556.19	1092.04
	244.595	865.002	800.245
	427.425	1997.76	770.161
	436.746	1865.69	588.48
	249.182	1269.08	1117.86
	495.735	960.313	1320.27
	310.336	2170.09	772.692
	481.766	1495.28	2167.9
	336.849	1595.28
	484.043	2202.45
	457.05	1340.77
	313.437	1128
	470.634
	409.295

## Sheet: Fig 2a
Brain weights of postnatal day 8 2aECKO relative to 2afl/fl mice
2afl/fl(mg)	2aECKO (mg)
304	219
303	208
278	210
319	158
318	241
Mann-Whitney test 2afl/fl vs 2aECKO: p = 0.0079

## Sheet: Fig 2b
Percentage DHA-containing phosphatidylcholine (PC), phosphatidylethanolamine (PE) and phosphatidylserine (PS)
PC		PE		PS
2afl/fl	2aECKO	2afl/fl	2aECKO	2afl/fl	2aECKO
2.91967	0.484508	4.55828	0.842633	5.00749	1.7528		Mann-Whitney test 2afl/fl (PC) vs 2aECKO (PC): p = 0.0079
2.60489	0.490968	5.45838	0.8724	5.38236	1.65843		Mann-Whitney test 2afl/fl (PE) vs 2aECKO (PE): p = 0.0079
2.3166	0.582066	6.17937	1.10526	6.1034	2.29179		Mann-Whitney test 2afl/fl (PS) vs 2aECKO (PS): p = 0.0079
2.77334	0.729817	4.37904	1.12787	5.08071	1.97974
1.98119	0.83683	4.61988	1.51693	4.96009	3.03165
Percentage AA-containing phosphatidylcholine (PC), phosphatidylethanolamine (PE) and phosphatidylserine (PS)
PC		PE		PS
2afl/fl	2aECKO	2afl/fl	2aECKO	2afl/fl	2aECKO
7.30105	2.46518	5.50061	4.35329	1.76391	1.90271		Mann-Whitney test 2afl/fl (PC) vs 2aECKO (PC): p = 0.0079
6.2604	2.56463	6.59701	4.48895	1.95422	1.62493		Mann-Whitney test 2afl/fl (PE) vs 2aECKO (PE): p = 0.0079
5.43896	2.3836	7.4863	4.34394	2.13833	1.80392		Mann-Whitney test 2afl/fl (PS) vs 2aECKO (PS): p = 0.2222
6.84938	2.84154	5.46604	3.99269	1.85849	1.35276
4.99801	2.83239	6.59117	4.76688	2.11764	1.96702
Percentage phosphatidylcholine (PC), phosphatidylethanolamine (PE) and phosphatidylserine (PS) with both fatty acids having a cumulative 3 double bonds
PC		PE		PS
2afl/fl	2aECKO	2afl/fl	2aECKO	2afl/fl	2aECKO
0.750001	2.85218	0.207073	4.39376	0.117966	2.49511		Mann-Whitney test 2afl/fl (PC) vs 2aECKO (PC): p = 0.0079
0.733639	2.91999	0.26082	3.93254	0.12962	1.99046		Mann-Whitney test 2afl/fl (PE) vs 2aECKO (PE): p = 0.0079
0.701383	2.33215	0.326661	3.58496	0.143243	1.96144		Mann-Whitney test 2afl/fl (PS) vs 2aECKO (PS): p = 0.0079
0.684639	3.08982	0.221573	3.66238	0.133723	1.70249
0.926932	2.57836	0.577748	3.63219	0.274224	2.02584

## Sheet: Fig 2c
Brain weights of postnatal day 8 2aiECKO relative to 2afl/fl mice
2afl/fl(mg)	2aiECKO (mg)
256	179
255	200
240	180
240	188
230	196
Mann-Whitney test 2afl/fl vs 2aiECKO: p = 0.0079

## Sheet: Fig 2d
Percentage DHA-containing phosphatidylcholine (PC), phosphatidylethanolamine (PE) and phosphatidylserine (PS)
PC		PE		PS
2afl/fl	2aiECKO	2afl/fl	2aiECKO	2afl/fl	2aiECKO
0.337429	0.184304	16.9761	9.09013	0.681932	0.568495		Mann-Whitney test 2afl/fl (PC) vs 2aiECKO (PC): p = 0.0159
0.351344	0.23783	17.1327	12.9691	0.669765	0.711856		Mann-Whitney test 2afl/fl (PE) vs 2aiECKO (PE): p = 0.0159
0.297325	0.158096	17.6428	8.22877	0.790518	0.499615		Mann-Whitney test 2afl/fl (PS) vs 2aiECKO (PS): p = 0.1905
0.278484	0.236202	17.2895	12.0633	0.701333	0.681059
	0.183854		8.37702		0.494752
Percentage AA-containing phosphatidylcholine (PC), phosphatidylethanolamine (PE) and phosphatidylserine (PS)
PC		PE		PS
2afl/fl	2aiECKO	2afl/fl	2aiECKO	2afl/fl	2aiECKO
2.21103	1.33477	17.9612	13.742	0.19332	0.138277		Mann-Whitney test 2afl/fl (PC) vs 2aiECKO (PC): p = 0.0159
2.19411	1.43838	17.7195	15.852	0.189951	0.139627		Mann-Whitney test 2afl/fl (PE) vs 2aiECKO (PE): p = 0.0159
1.89177	1.26217	19.2818	14.3	0.220487	0.135941		Mann-Whitney test 2afl/fl (PS) vs 2aiECKO (PS): p = 0.0159
1.74013	1.50756	18.7062	16.4016	0.210439	0.156715
	1.49167		16.1294		0.134019
Percentage phosphatidylcholine (PC), phosphatidylethanolamine (PE) and phosphatidylserine (PS) with both fatty acids having a cumulative 3 double bonds
PC		PE		PS
2afl/fl	2aiECKO	2afl/fl	2aiECKO	2afl/fl	2aiECKO
0.451313	1.00601	1.25197	7.25982	0.038721	0.114811		Mann-Whitney test 2afl/fl (PC) vs 2aiECKO (PC): p = 0.0159
0.431299	0.874761	1.29805	6.43948	0.037271	0.098497		Mann-Whitney test 2afl/fl (PE) vs 2aiECKO (PE): p = 0.0159
0.410247	0.921641	1.47884	7.41298	0.044385	0.113122		Mann-Whitney test 2afl/fl (PS) vs 2aiECKO (PS): p = 0.0159
0.365569	0.948709	1.36686	6.59539	0.04034	0.109026
	1.16081		9.27812		0.127153

## Sheet: Fig 3g
Quantification of nSrebp-1, nSrebp-2, Scd1 and Mfsd2a in P13 brain lysates using Li-cor software
	nSrebp-1		nSrebp-2		Scd1		Mfsd2a
	I.I.(K Counts)	Shape Area	I.I.(K Counts)	Shape Area	I.I.(K Counts)	Shape Area	I.I.(K Counts)	Shape Area
2afl/fl	3.43	18.86	0.79	12.44	2.52	10.62	8	21.85
2afl/fl	3.38	18.86	0.55	12.44	2.89	10.62	7.95	21.85
2aECKO	4.21	18.86	0.78	12.44	4.79	10.62	4.06	21.85
2aECKO	4.13	18.86	0.86	12.44	4.78	10.62	3.76	21.85
%LL1	2afl/fl	2afl/fl	2aECKO	2aECKO
nSrebp1	1	0.985423	1.22741	1.20408
nSrebp2	1	0.696203	0.987342	1.08861
Scd1	1	1.14683	1.90079	1.89683
Mfsd2a	1	0.99375	0.5075	0.47
Note: Shape area means area quantified

## Sheet: Fig 4d
Percentage of normalized counts of NSCWT and NSCKO treated with 50µM LPC-DHA over untreated control
	Normalized counts
Gene Name	NSCWT BSA 1	NSCWT LPC-DHA 1	NSCWT BSA 2	NSCWT LPC-DHA 2	NSCWT BSA 3	NSCWT LPC-DHA 3	NSCKO BSA 1	NSCKO LPC-DHA 1	NSCKO BSA 2	NSCKO LPC-DHA 2	NSCKO BSA 3	NSCKO LPC-DHA 3
Fads1	6357.07	5650.84	7228.08	5212.65	11762.1	11711.5	10226.1	11189.1	7473.59	6404.47	9889.69	9789.73
Fads2	9195.88	7175.37	10452.4	6943.69	14097.4	13161.1	16453.7	17875.7	10559.7	8902.38	12515.7	14253.1
Fasn	7474.27	5515.67	7799.72	5922.86	8093.37	5525.15	9385.79	8376.65	8597.14	6925.76	8155.48	8005.16
Scd1	8242.91	4967.27	9321.81	5205.53	10231.3	6843.6	14319.5	12738.1	9489.29	7413.65	11724.8	10814.8
Scd2	53996.7	41046	60934.6	39539.9	75241.7	69320.7	95685.4	95178.3	59862.9	50858.5	74072.7	70895.8
Srebf1	6387.24	6019.67	5905.63	4824.61	8529.74	8491.09	8887.28	8898.16	6661.21	6196.7	8235.06	9145.76
Insig1	6525.77	4667.97	6263.02	4778.33	5419.77	4483.73	6000.26	5214.95	6598.19	5679.12	6258.24	5599.48
Acat2	3460.17	2181.81	3603.5	2283.66	3099.41	2368.11	2299.94	2124.64	3197.01	2560.68	3075.15	2662.87
Cyp51	4036.65	2607.59	3994.01	3120.26	2038.51	1409.23	3394.62	2875.88	3907.97	3366.73	3083.88	2453.3
Dhcr24	4770.65	3664.81	4817.86	3910.58	3276.04	2095.6	4279.87	3811.82	4731.18	4227.5	4196.99	3447.83
Dhcr7	4312.6	2909.8	5138.25	3949.74	2583.39	1730.37	3034.86	2556.14	4420.02	3895.44	3475.95	3076.95
Fdft1	3837.79	2742.76	3948.24	3230.62	3219.47	2550.16	3508.97	3257.7	3630.28	3101.45	3702.06	3461.8
Fdps	3955.09	2291.88	4047.57	2801.64	2380.22	1568.67	2469.54	2088.94	3738.6	3243.36	3156.67	2200.54
Hmgcr	6625.2	4565.62	6852.19	5396.88	3460.74	2964.01	5318.01	4479.23	6535.17	5688.4	5043.23	3818.72
Lss	2440.17	1160.31	2347.27	1470.2	1123.07	764.71	1534.18	1196.47	2187.69	1675.8	1647.61	1236.49
Mvd	678.35	433.29	719.03	510.78	527.4	425.49	501.17	425.05	661.39	528.41	501.5	480.74
Sqle	6301.21	4672.79	6303.92	5612.25	3296.82	2814.75	5436.22	4854.85	6115.68	5684.69	4418.26	4030.83
Tm7sf2	2143	1125.55	2447.57	1079.49	2970.12	1868.32	2607.01	2386.95	2231.01	1671.16	2968.4	2359.31
	Percent LPC-DHA/BSA control
Gene Name	NSCWT 1	NSCWT 2	NSCWT 3	NSCKO 1	NSCKO 2	NSCKO 3
Fads1	88.8906	72.1167	99.5696	109.418	85.6947	98.9893
Fads2	78.0281	66.4314	93.3579	108.643	84.3056	113.881
Fasn	73.7954	75.9368	68.2676	89.2482	80.5589	98.1568
Scd1	60.2611	55.8425	66.8887	88.9564	78.1265	92.2381
Scd2	76.0157	64.8891	92.1306	99.47	84.9582	95.7111
Srebf1	94.2452	81.6951	99.5469	100.122	93.0266	111.059
Insig1	71.5313	76.2943	82.7292	86.9121	86.0709	89.4737
Acat2	63.055	63.3734	76.4052	92.3781	80.0961	86.5932
Cyp51	64.5979	78.1235	69.1304	84.7188	86.1504	79.5524
Dhcr24	76.8199	81.1684	63.9675	89.0639	89.354	82.1501
Dhcr7	67.4721	76.8694	66.9806	84.226	88.1317	88.5211
Fdft1	71.4672	81.8243	79.2106	92.8392	85.4328	93.5101
Fdps	57.9476	69.2178	65.9044	84.5882	86.7533	69.7108
Hmgcr	68.9129	78.7614	85.6467	84.2276	87.0429	75.7197
Lss	47.5504	62.6345	68.091	77.9876	76.6013	75.0475
Mvd	63.8741	71.0374	80.6769	84.8115	79.8939	95.8604
Sqle	74.157	89.0279	85.3777	89.3056	92.9527	91.2312
Tm7sf2	52.5222	44.1046	62.9039	91.5589	74.906	79.4809

[truncated: 32 more sheets: Fig 4e, Fig 4f, Fig 5a, Fig 5b, Fig 5c, Fig 5d, Fig 5e, Fig 5f, Fig 5g, Fig 5h, Fig 5i, Fig 6a, Fig 6b, Fig 6c, S3c_Fig, S3d_Fig, S3e_Fig, S3f_Fig, S3g_Fig, S4d_Fig …]
